# Supplementary material for: Detection of Avian Leukosis Virus Subgroup J (ALV-J) Using RAA and CRISPR-Cas13a Combined with Fluorescence and Lateral Flow Assay
Source: Int J Mol Sci. 2024 Oct 7;25(19):10780. doi: 10.3390/ijms251910780 (PMC11476368; doi:10.3390/ijms251910780)
Supplement: Supplementary file 1 [file ijms-25-10780-s001.zip]

Archive with 1 entries (1 files):
- ijms-3225021-supplementary.pdf
